# Supplementary material for: Clinical characterization and outcomes of 85 patients with neurosarcoidosis
Source: Sci Rep. 2021 Jul 2;11:13735. doi: 10.1038/s41598-021-92967-6 (PMC8253777; doi:10.1038/s41598-021-92967-6)
Supplement: Supplementary file 2 — Supplementary Information 2. [file 41598_2021_92967_MOESM2_ESM.xlsx]

## Sheet: Supplementary Table 1
Supplementary Table 1. Classification criteria and subclassification into 5 anatomical clusters proposed by Stern et al10
1. Brain involvement
- Intraparenchymal involvement. Large masses or small subcortical or periventricular white matter lesions
- Communicating and non-communicating hydrocephalus can develop.
- Leptomeningeal enhancement, especially along the skull base including hypophysis-hypothalamus infiltration
- Dural thickening and enhancement
- Stroke and intracerebral hemorrhage.
2. Meningeal disease
- Subacute lymphocytic meningitis
- Chronic lymphocytic meningitis
- Dural involvement including pachymeningitis
- Dural mass mimicking a meningioma
3. Cranial nerves
- Any cranial nerve can be involved.
4. Spinal cord
- Subpial intramedullary lesions
- Longitudinally extensive myelitis, including neuromyelitis optica spectrum disorder.
- transverse myelitis.
5. Neuropathy
- axonal distal sensorimotor polyneuropathy
- mononeuritis multiplex,
- pure sensory or pure motor neuropathy,
- plexus, root involvement
- chronic inflammatory demyelinating polyneuropathy (Guillain-Barre syndrome, multifocal motor neuropathy with conduction block)

## Sheet: Sup Table 2 
Supplementary Table 2. Comparison of patients presenting with CNS involvement according to the presence or absence of brain involvement.
	Brain involvement (n=39)	Other CNS involvement (n= 32)	P-value	Q-value
Sex (women)	25/39 (64.1)	19/32 (59.4)	0.807	0.977
Mean age sarco	44.7 ± 14.4	46.5 ± 13.5	0.453	0.977
Mean age NS	46.1 ± 14.1	48.1 ± 14.4	0.603	0.977
Scadding radiological stages			0.394	0.977
Stage 0	6/39 (15.4)	7/32 (21.9)
Stage I/II	29/39 (74.4)	19/32 (59.4)
Stage III/IV	4/39 (10.3)	6/32 (18.8)
Raised ECA	13/31 (41.9)	18/29 (62.1)	0.132	0.924
NRL presentation	27/39 (69.2)	21/32 (65.6)	0.802	0.977
Systemic phenotypes			0.430	0.977
Thoracic only	12/39 (30.8)	8/32 (25)
Systemic	23/39 (59)	23/32 (71.9)
Neuro only	4/39 (10.3)	1/32 (3.1)
WASOG extrathoracic involvement
Cutaneous (>=1)	10/39 (25.6)	9/32 (28.1)	1000	1000
Lymph nodes (>=1)	7/39 (17.9)	7/32 (21.9)	0.768	0.977
Ocular (>=1)	8/39 (20.5)	11/32 (34.4)	0.281	0.924
Liver (>=1)	4/39 (10.3)	7/32 (21.9)	0.204	0.924
Spleen (>=1)	2/39 (5.1)	3/32 (9.4)	0.652	0.977
Salivary (>=1)	5/39 (12.8)	6/32 (18.8)	0.527	0.977
ENT (>=1)	3/39 (7.7)	0/32 (0)	0.247	0.924
Articular/bone (>=1)	3/39 (7.7)	0/32 (0)	0.247	0.924
Muscular (>=1)	0/39 (0)	0/32 (0)	1000	1000
Renal (>=1)	0/39 (0)	0/32 (0)	1000	1000
Ca/Vit D (>=1)	3/39 (7.7)	2/32 (6.2)	1000	1000
Heart (>=1)	0 (0)	0 (0)	1000	1000
Neurosarcoidosis classification
Definitive	8/39 (20.5)	1/32 (3.1)	0.111	0.924
Probable	25/39 (64.1)	25/32 (78.1)
Possible	6/39 (15.4)	6/32 (18.8)
Multiple neurological anatomical sites involved	15/39 (38.5)	1/32 (3.1)	<0.001	0.009
Treatment
Corticosteroids	37/39 (94.9)	29/32 (90.6)	0.652	0.977
Immunosuppresant/biologic agents	14/39 (35.9)	10/32 (31.2)	0.802	0.977
Therapeutic response			0.805	0.977
Complete response	22/36 (61.1)	20/31 (64.5)
Partial response/no response	14/36 (38.9)	11/31 (35.5)

## Sheet: Sup Table 3
Supplementary Table 3. Comparison between patients presenting with a unique CNS neurological involvement and those with multiple CNS sites involved.
	Unique (n=69)	Multiple (n=16)	P-value	Q-value
Sex (women)	38 (55.1)	11 (68.8)	0.405	0.792
Mean age sarco	46 ± 14.8	44.6 ± 15	0.770	1000
Mean age NS	48.2 ± 14.7	44.6 ± 13.7	0.396	0.792
Scadding radiological stages			0.517	0.792
Stage 0	11 (15.9)	4 (25)
Stage I/II	48 (69.6)	11 (68.8)
Stage III/IV	10 (14.5)	1 (6.2)
Raised ECA	37/60 (61.7)	4/14 (28.6)	0.036	0.339
NRL presentation	45 (65.2)	14 (87.5)	0.131	0.501
Systemic phenotypes
Thoracic only	17 (24.6)	4 (25)	0.438	0.792
Systemic	49 (71)	10 (62.5)
Neuro only	3 (4.3)	2 (12.5)
WASOG extrathoracic involvement
Cutaneous (>=1)	20 (29)	4 (25)	1000	1000
Lymph nodes (>=1)	16 (23.2)	2 (12.5)	0.504	0.792
Ocular (>=1)	14 (20.3)	7 (43.8)	0.061	0.348
Liver (>=1)	14 (20.3)	2 (12.5)	0.725	1000
Spleen (>=1)	7 (10.1)	1 (6.2)	1000	1000
Salivary (>=1)	7 (10.1)	5 (31.2)	0.044	0.339
ENT (>=1)	2 (2.9)	1 (6.2)	0.470	0.792
Articular/bone (>=1)	2 (2.9)	1 (6.2)	0.470	0.792
Muscular (>=1)	1 (1.4)	0 (0)	1000	1000
Renal (>=1)	2 (2.9)	0 (0)	1000	1000
Ca/Vit D (>=1)	6 (8.7)	1 (6.2)	1000	1000
Heart (>=1)	0 (0)	0 (0)	1000	1000
Neurosarcoidosis classification			0.405	0.792
Definitive	10 (14.5)	1 (6.2)
Probable	50 (72.5)	11 (68.8)
Possible	9 (13)	4 (25)
Treatment
Corticosteroids	61 (88.4)	15 (93.8)	1000	1000
Immunosuppresant/biologic agents	18 (26.1)	8 (50)	0.076	0.348
Therapeutic response			0.158	0.519
Complete response	40/62 (64.5)	7/16 (43.8)
Partial response/no response	22/62 (35.5)	9/16 (56.2)

## Sheet: Sup Table 4
Supplementary Table 4. Main features of neurosarcoidosis in patients included in large studies (at least 30 reported cases).
Author	Year	Country	N	Design	Total cohort	Criteria	Mean age	Female	% female	Whites	% whites	First sign sarco	%	Isolated neurosarco	%	Neurological biopsy	%	Parenchymal brain lesions	%	Stroke	Hypophysis	%	Leptomenigeal	%	Pachymeningeal	%	Meningitis	%	Spinal cord/cauda equina	%	Cranial nerves	%	Neuropathies	%	Multiple	Others	Observations
Kidd	2018	UK	166	Retrsoepctive 1 center	nd	WASOG	42.8	101	60.8434	99	59.6386	110	66.2651	6	3.61446	nd	nd	nd	nd	0	mixed	nd	67	40.3614	23	13.8554	mixed	nd	37	22.2892	64	38.5542	0	0	nd		Only one author
Leonhard	2015	Netherlands	52	Retrsoepctive 1 center		Zajicek + Marangoni	44	27	51.9231	28	53.8462	37	71.1538	0	0	0	0	11	21.1538	4	3	5.76923	nd	nd	nd	nd	19	36.5385	12	23.0769	16	30.7692	14	26.9231		Hydrocephalus 5	Include muscle (3)
Nozaki	2012	US	70	Retrospective 2 centers	nd	ACCESS	41	47	67.1429	nd	nd	nd	nd	10	14.2857	15	21.4286	44	62.8571	0	10	14.2857	18	25.7143	7	10	9	12.8571	15	21.4286	42	60	8	11.4286	not detailed
Kingah	2016	US	69	Retrsoepctive 1 center	424	Zajicek	48	53	76.8116	3	4.34783	nd	nd	nd	nd	nd	nd	0.33	0.478261	nd	nd	nd	nd	nd	nd	nd	nd	nd	nd	nd	0.28	28	nd	nd	nd	nd	use graphics, poor detailed
Gelfand	2017	US	66	Multicenter retrospective IFX-treated	nd	WASOG	nd	37	56.0606	41	62.1212	nd	nd	13	19.697	nd	nd	0	0	0	17	25.7576	nd	nd	nd	nd	30	45.4545	31	46.9697	16	24.2424	0	0	nd		Mixed myelitis(radiculopathies; cranial only ON
Pawate	2009	US	54	Retrsoepctive 1 center	Patients with MS = 3900	Zajicek	40.8	40	74.0741	nd	nd	33	61.1111	nd	nd	9	16.6667	0	0	nd	1	1.85185	nd	nd	nd	nd	0	0	10	18.5185	30	55.5556	1	1.85185	nd		included symtoms (headache, seizures, ataxia, vertigo)
Shah	2009	US	32	Retrsoepctive 1 center	nd	Zajicek	40	14	43.75	6	18.75	23	71.875	nd	nd	15	46.875	7	21.875	1	3	9.375	10	31.25	11	34.375	0	0	8	25	11	34.375	0	0	nd		Include orbital masses (3)
